# Supplementary material for: Silver Birch (Betula pendula Roth.) on Dry Mineral Rather than on Deep Peat Soils Is More Dependent on Frozen Conditions in Terms of Wind Damage in the Eastern Baltic Region
Source: Plants (Basel). 2022 Apr 26;11(9):1174. doi: 10.3390/plants11091174 (PMC9104462; doi:10.3390/plants11091174)
Supplement: Supplementary file 1 [file plants-11-01174-s001.zip]

Archive with 1 entries (1 files):
- plants-1678154-supplementary.pdf
